# Supplementary material for: A network analysis of the long-term quality of life and mental distress of COVID-19 survivors 1 year after hospital discharge
Source: Front Public Health. 2023 Jul 28;11:1223429. doi: 10.3389/fpubh.2023.1223429 (PMC10416228; doi:10.3389/fpubh.2023.1223429)
Supplement: Supplementary file 2 [file Table_2.XLSX]

## Sheet: Table S2
	PHQ-1	PHQ-2	PHQ-5	PHQ-6	PHQ-7	PHQ-8	PHQ-9	GAD-1	GAD-2	GAD-3	GAD-4	GAD-5	GAD-6	GAD-7	CFQ-1	CFQ-2	CFQ-3	PSQI-A	PSQI-B	PSQI-C	PSQI-D	PSQI-E	PSQI-G	IES-R1	IES-R2	IES-R3	SF36-1	SF36-2	SF36-3	SF36-4	SF36-5	SF36-6	SF36-7	SF36-8	SF36-9
PHQ-1	0	0.43	0.16	0	0	0	0.03	0.01	0	0.04	0.03	0	0.07	0	0	0	0.01	0	0	0	0.01	0.02	0.08	0	0	0	0	0	0	-0.08	0	-0.02	-0.03	-0.01	0
PHQ-2	0.43	0	0.01	0.15	0	0.17	0.05	0.08	0	0	0.01	0.02	0	0	0	0	0	0.01	0	0	0	0	0	0	0	0	0	-0.01	0	0	0	0	0	0	0
PHQ-5	0.16	0.01	0	0.16	0.09	0.07	0.09	0.09	0.08	0	0	0	0	0	0	0	0	0	0.02	-0.04	0	0.03	0	0	0	0	0	0	0	-0.05	0	-0.02	0	0	0
PHQ-6	0	0.15	0.16	0	0.14	0.05	0.13	0.07	0.03	0.08	0.06	0	0.04	0.08	0	0	0	0	0	0	0	0	0	0	0	0	0	-0.01	0	0	0	0	0	0	-0.07
PHQ-7	0	0	0.09	0.14	0	0.37	0.01	0	0	0.07	0.01	0	0	0.06	0	0	0.05	0	0.02	0	0	0.08	0	0	0	0.03	0	-0.04	0	-0.01	0	-0.03	0	0	0
PHQ-8	0	0.17	0.07	0.05	0.37	0	0.15	0.04	0	0.02	0.03	0.03	0.03	0.08	0	0	0.01	0	0	0	0	0.01	0	0	0	0.02	0	-0.03	0	0	0	0	0	0	-0.05
PHQ-9	0.03	0.05	0.09	0.13	0.01	0.15	0	0	0	0	0.1	0.17	0	0.09	-0.01	-0.07	0	0	0	-0.02	0	0	0	0	0	0	0	0	0.05	0	0	-0.01	0	0	-0.04
GAD-1	0.01	0.08	0.09	0.07	0	0.04	0	0	0.34	0.1	0.05	0.04	0.1	0.04	0	0	0.01	0.01	0	0	0	0	0	0	0	0.02	0	0	0	-0.02	0	0	-0.05	0	0
GAD-2	0	0	0.08	0.03	0	0	0	0.34	0	0.14	0.17	0.12	0.1	0.11	0	0	0	0	0.03	-0.02	0	0	0	0.01	0.01	0	0	-0.01	0	0	0	0	0	0	0
GAD-3	0.04	0	0	0.08	0.07	0.02	0	0.1	0.14	0	0.21	0.05	0.19	0.12	0	0	0	0	0	0	0	0.05	0	0	0	0.01	0	0	0	0	0	0	-0.01	-0.03	0
GAD-4	0.03	0.01	0	0.06	0.01	0.03	0.1	0.05	0.17	0.21	0	0.13	0.09	0.09	0	0	0	0	0	0	0	0	0	0	0	0	0	0	0	0	0	0	0	0	0
GAD-5	0	0.02	0	0	0	0.03	0.17	0.04	0.12	0.05	0.13	0	0.29	0.17	0	0	0	0	0	0	0	0	0	0	0	0	0	-0.01	0.03	0	0	0	0	0	-0.09
GAD-6	0.07	0	0	0.04	0	0.03	0	0.1	0.1	0.19	0.09	0.29	0	0.05	0	0	0	0	0	0	0	0.02	0.02	0	0	0	0	-0.02	0	0	0	0	0	-0.02	0
GAD-7	0	0	0	0.08	0.06	0.08	0.09	0.04	0.11	0.12	0.09	0.17	0.05	0	0	0	0	0	0	-0.01	0	0	0	0	0	0.05	0.01	0	0	0	0	0	0	0	0
CFQ-1	0	0	0	0	0	0	-0.01	0	0	0	0	0	0	0	0	0.43	0	0.08	0	0.03	-0.06	0	0.16	0	0	0	-0.1	0	0	0	0	0	0	-0.11	0.04
CFQ-2	0	0	0	0	0	0	-0.07	0	0	0	0	0	0	0	0.43	0	0.21	0.01	0	0.02	0	0	0.13	0	0.02	0.01	0	-0.14	-0.08	-0.12	-0.05	0	-0.05	-0.03	0.01
CFQ-3	0.01	0	0	0	0.05	0.01	0	0.01	0	0	0	0	0	0	0	0.21	0	0	0.02	0	0.04	0	0	0	0	0.09	0	0	-0.06	0	-0.07	-0.02	0	-0.04	-0.15
PSQI-A	0	0.01	0	0	0	0	0	0.01	0	0	0	0	0	0	0.08	0.01	0	0	0.22	0.19	0	0.06	0.23	0	0	0.02	-0.1	-0.06	0	0	0	-0.03	0	0	0.01
PSQI-B	0	0	0.02	0	0.02	0	0	0	0.03	0	0	0	0	0	0	0	0.02	0.22	0	0.07	0.09	0.18	0.01	0	0.05	0.1	0	0	0	0	0	0	0	0	0
PSQI-C	0	0	-0.04	0	0	0	-0.02	0	-0.02	0	0	0	0	-0.01	0.03	0.02	0	0.19	0.07	0	0.42	0	0.02	0	0	0	0	0	0	0	-0.04	0	0	-0.05	0
PSQI-D	0.01	0	0	0	0	0	0	0	0	0	0	0	0	0	-0.06	0	0.04	0	0.09	0.42	0	0.09	0	0	0	0	0	0	0	-0.01	-0.01	0	0	0	-0.04
PSQI-E	0.02	0	0.03	0	0.08	0.01	0	0	0	0.05	0	0	0.02	0	0	0	0	0.06	0.18	0	0.09	0	0.16	0	0	0	0	-0.07	0	-0.09	0	0	0	0	0
PSQI-G	0.08	0	0	0	0	0	0	0	0	0	0	0	0.02	0	0.16	0.13	0	0.23	0.01	0.02	0	0.16	0	0	0.05	0	-0.05	0	-0.02	-0.12	-0.08	0	0	-0.04	0
IES-R1	0	0	0	0	0	0	0	0	0.01	0	0	0	0	0	0	0	0	0	0	0	0	0	0	0	0.49	0.23	0.01	0	0	0	0	0	-0.07	0	0
IES-R2	0	0	0	0	0	0	0	0	0.01	0	0	0	0	0	0	0.02	0	0	0.05	0	0	0	0.05	0.49	0	0.36	0	0	0	0	-0.03	0	-0.11	-0.04	0
IES-R3	0	0	0	0	0.03	0.02	0	0.02	0	0.01	0	0	0	0.05	0	0.01	0.09	0.02	0.1	0	0	0	0	0.23	0.36	0	0	0	0	0	-0.03	-0.03	-0.01	0	-0.06
SF36-1	0	0	0	0	0	0	0	0	0	0	0	0	0	0.01	-0.1	0	0	-0.1	0	0	0	0	-0.05	0.01	0	0	0	0.12	0	0.04	0.08	0.06	0.09	0	-0.05
SF36-2	0	-0.01	0	-0.01	-0.04	-0.03	0	0	-0.01	0	0	-0.01	-0.02	0	0	-0.14	0	-0.06	0	0	0	-0.07	0	0	0	0	0.12	0	0.1	0.12	0	0.06	0.1	0	0
SF36-3	0	0	0	0	0	0	0.05	0	0	0	0	0.03	0	0	0	-0.08	-0.06	0	0	0	0	0	-0.02	0	0	0	0	0.1	0	0.04	0.08	0	0.08	0.47	0
SF36-4	-0.08	0	-0.05	0	-0.01	0	0	-0.02	0	0	0	0	0	0	0	-0.12	0	0	0	0	-0.01	-0.09	-0.12	0	0	0	0.04	0.12	0.04	0	0.03	0	0.14	0	0
SF36-5	0	0	0	0	0	0	0	0	0	0	0	0	0	0	0	-0.05	-0.07	0	0	-0.04	-0.01	0	-0.08	0	-0.03	-0.03	0.08	0	0.08	0.03	0	0.18	0.07	0	0.16
SF36-6	-0.02	0	-0.02	0	-0.03	0	-0.01	0	0	0	0	0	0	0	0	0	-0.02	-0.03	0	0	0	0	0	0	0	-0.03	0.06	0.06	0	0	0.18	0	0.06	0	0.41
SF36-7	-0.03	0	0	0	0	0	0	-0.05	0	-0.01	0	0	0	0	0	-0.05	0	0	0	0	0	0	0	-0.07	-0.11	-0.01	0.09	0.1	0.08	0.14	0.07	0.06	0	0.04	0
SF36-8	-0.01	0	0	0	0	0	0	0	0	-0.03	0	0	-0.02	0	-0.11	-0.03	-0.04	0	0	-0.05	0	0	-0.04	0	-0.04	0	0	0	0.47	0	0	0	0.04	0	0
SF36-9	0	0	0	-0.07	0	-0.05	-0.04	0	0	0	0	-0.09	0	0	0.04	0.01	-0.15	0.01	0	0	-0.04	0	0	0	0	-0.06	-0.05	0	0	0	0.16	0.41	0	0	0
